# Supplementary material for: A miR-182 variant and risk of hepatocellular carcinoma in a southern Chinese population
Source: Hum Genomics. 2020 Oct 15;14:38. doi: 10.1186/s40246-020-00289-x (PMC7559205; doi:10.1186/s40246-020-00289-x)
Supplement: Supplementary file 1 — Additional file 1: Table 1S. The associations between miR-182 rs4541843 polymorphism and clinical features of HCC patients. Table 2S. Cox regression analysis of the prognosis of HCC Patients. [file 40246_2020_289_MOESM1_ESM.zip]

Archive with 2 entries (2 files):
- Table S1.  The associations between miR-182 rs4541843 polymorphism and clinical features of HCC patients._ESM.docx
- Table S2. Cox regression analysis of the prognosis of HCC Patients_ESM.docx
